# Supplementary material for: (2-Hydroxy-3-Methoxybenzylidene)thiazolo[3,2-a]pyrimidines: Synthesis, Self-Assembly in the Crystalline Phase and Cytotoxic Activity
Source: Int J Mol Sci. 2023 Jan 20;24(3):2084. doi: 10.3390/ijms24032084 (PMC9917025; doi:10.3390/ijms24032084)
Supplement: Supplementary file 1 [file ijms-24-02084-s001.zip]

Archive with 1 entries (1 files):
- ijms-2161001-supplementary.pdf
